# Supplementary material for: Association between immune cells and urticaria: a bidirectional Mendelian randomization study
Source: Front Immunol. 2024 Nov 13;15:1439331. doi: 10.3389/fimmu.2024.1439331 (PMC11599194; doi:10.3389/fimmu.2024.1439331)
Supplement: Supplementary Table 1 — Directional horizontal pleiotropy assessed by intercept term in MR Egger regression. [file Table1.xlsx]

## Sheet: Sheet1
Supplementary Table 1: Directional horizontal pleiotropy assessed by intercept term in MR Egger regression
id.exposure	id.outcome	outcome	exposure	method	Q	Q_df	Q_pval
ebi-a-GCST90001624	AahnmU	Urticaria	HLA DR+ CD4+ AC	MR Egger	35.2762	22	0.036246
ebi-a-GCST90001624	AahnmU	Urticaria	HLA DR+ CD4+ AC	Inverse variance weighted	35.4658	23	0.0467286
ebi-a-GCST90001635	AahnmU	Urticaria	CD8dim NKT %lymphocyte	MR Egger	30.3627	24	0.173021
ebi-a-GCST90001635	AahnmU	Urticaria	CD8dim NKT %lymphocyte	Inverse variance weighted	32.5733	25	0.142086
ebi-a-GCST90001917	AahnmU	Urticaria	CD45 on CD8br	MR Egger	27.5585	24	0.279101
ebi-a-GCST90001917	AahnmU	Urticaria	CD45 on CD8br	Inverse variance weighted	28.4675	25	0.286786
ebi-a-GCST90002105	AahnmU	Urticaria	HLA DR on plasmacytoid DC	MR Egger	46.5225	21	0.00108841
ebi-a-GCST90002105	AahnmU	Urticaria	HLA DR on plasmacytoid DC	Inverse variance weighted	47.2569	22	0.00135853
